# Supplementary material for: Evidence-Based Conceptual Collection of Methods for Spatial Epidemiology and Analysis to Enhance Cancer Surveillance and Public Health
Source: Int J Environ Res Public Health. 2022 Oct 6;19(19):12765. doi: 10.3390/ijerph191912765 (PMC9566360; doi:10.3390/ijerph191912765)
Supplement: Supplementary file 1 [file ijerph-19-12765-s001.zip]

Archive with 1 entries (1 files):
- ijerph-1923245-supplementary.pdf
